# Supplementary material for: Transcriptome Analysis Reveals Vimentin-Induced Disruption of Cell–Cell Associations Augments Breast Cancer Cell Migration
Source: Cells. 2022 Dec 13;11(24):4035. doi: 10.3390/cells11244035 (PMC9776984; doi:10.3390/cells11244035)
Supplement: Supplementary file 1 [file cells-11-04035-s001.zip]

Archive with 2 entries (2 files):
- DEGs and enrichment analysis.zip
- Supplementary file.pdf
